# Supplementary material for: RpH-ILV: Probe for lysosomal pH and acute LLOMe-induced membrane permeabilization in cell lines and Drosophila
Source: Sci Adv. 2025 Jan 3;11(1):eadr7325. doi: 10.1126/sciadv.adr7325 (PMC11698090; doi:10.1126/sciadv.adr7325)
Supplement: Supplementary file 2 — Movies S1 to S6 [file sciadv.adr7325_movies_s1_to_s6.zip]

Archive with 6 entries (6 files):
- adr7325_movie_s1.avi
- adr7325_movie_s2.avi
- adr7325_movie_s3.avi
- adr7325_movie_s4.avi
- adr7325_movie_s5.avi
- adr7325_movie_s6.avi
